# Supplementary material for: Molecular Evolution and Inheritance Pattern of Sox Gene Family among Bovidae
Source: Genes (Basel). 2022 Oct 2;13(10):1783. doi: 10.3390/genes13101783 (PMC9602320; doi:10.3390/genes13101783)
Supplement: Supplementary file 1 [file genes-13-01783-s001.zip]

Archive with 4 entries (4 files):
- Supplementary Table S1 Genetic Distance of Bos sp Sox genes subfamilies.pdf
- Supplementary Table S2_Amino acid composition of Sox genes.pdf
- Supplementary Table S3 Gene Ontology.pdf
- Supplementary Table S4 Gene Ontology DAVID.pdf
